# Supplementary material for: An improved advertising CTR prediction approach based on the fuzzy deep neural network
Source: PLoS One. 2018 May 4;13(5):e0190831. doi: 10.1371/journal.pone.0190831 (PMC5935396; doi:10.1371/journal.pone.0190831)
Supplement: S2 Table — (ZIP) [file pone.0190831.s012.zip]

Archive with 2 entries (1 files):
- S2 Table/
- S2 Table/S2_Table.tif
